# Supplementary material for: A UHPLC-Mass Spectrometry View of Human Melanocytic Cells Uncovers Potential Lipid Biomarkers of Melanoma
Source: Int J Mol Sci. 2021 Nov 8;22(21):12061. doi: 10.3390/ijms222112061 (PMC8585039; doi:10.3390/ijms222112061)
Supplement: Supplementary file 1 [file ijms-22-12061-s001.zip]

Archive with 1 entries (1 files):
- ijms-1424829-supplementary.pdf
